# Supplementary material for: Drug Prescription Profiles in Patients with Polypharmacy in Spain: A Large-Scale Pharmacoepidemiologic Study Using Real-World Data
Source: Int J Environ Res Public Health. 2021 Apr 29;18(9):4754. doi: 10.3390/ijerph18094754 (PMC8125508; doi:10.3390/ijerph18094754)
Supplement: Supplementary file 1 [file ijerph-18-04754-s001.zip]

Archive with 1 entries (1 files):
- ijerph-1173836-supplementary.xlsx
