# Supplementary material for: Drug Prescription Profiles in Patients with Polypharmacy in Spain: A Large-Scale Pharmacoepidemiologic Study Using Real-World Data
Source: Int J Environ Res Public Health. 2021 Apr 29;18(9):4754. doi: 10.3390/ijerph18094754 (PMC8125508; doi:10.3390/ijerph18094754)
Supplement: Supplementary file 1 [file ijerph-18-04754-s001.zip › ijerph-1173836-supplementary.xlsx]

## Sheet: Table S1
Table S1. Prevalence (%) of the 20 most frequently prescribed courses of treatment (ATC level 4) in patients with polypharmacy in 2015 according to age group
ATC level 4 a		15-44 years old	45-64 years old	65-79 years old	≥80 years old	p
		(n = 9,867)	(n = 72,364)	(n = 147,058)	(n = 130,746)
A02BC	Proton pump inhibitors	50.0	59.8	62.7	67.0	<0.001
C10AA	HMG CoA b reductase inhibitors	20.7	55.3	60.6	46.7	<0.001
B01AC	Platelet aggregation inhibitors excl. heparin	11.9	32.8	38.7	41.6	<0.001
N05BA	Benzodiazepine derivatives	39.2	30.7	26.9	28.0	<0.001
C09AA	ACE inhibitors c, plain	11.6	22.3	21.9	21.6	<0.001
C03CA	Sulfonamides, plain	4.7	9.5	16.5	32.5	<0.001
C07AB	Beta blocking agents, selective	9.0	20.6	22.0	18.3	<0.001
C08CA	Dihydropyridine derivatives	5.5	13.4	16.7	16.8	<0.001
N02BE	Anilides	10.5	10.9	13.9	21.0	<0.001
C09CA	Angiotensin II receptor blockers, plain	6.7	14.0	16.5	16.5	<0.001
N06AB	Selective serotonin reuptake inhibitors	24.0	17.2	13.9	15.4	<0.001
A10BA	Biguanides	6.5	17.0	17.8	11.7	<0.001
N06AX	Other antidepressants	22.4	15.9	11.3	14.8	<0.001
C09DA	Angiotensin II receptor blockers and diuretics	2.1	9.8	15.2	13.6	<0.001
H03AA	Thyroid hormones	13.5	13.6	12.3	9.3	<0.001
G04CA	Alpha-adrenoreceptor antagonists	0.6	4.2	11.9	12.8	<0.001
B01AA	Vitamin K antagonists	2.4	4.9	9.9	13.4	<0.001
A12AX	Calcium, comb. with Vit. D and/or other drugs	5.1	7.0	9.9	10.4	<0.001
M04AA	Preparations inhibiting uric acid production	3.2	7.5	10.0	10.0	<0.001
N03AX	Other antiepileptics	25.1	12.9	8.0	7.2	<0.001
Other pharmacological groups, highly prevalent in some age groups
N05AH	Diazepines, oxazepines, thiazepines and oxepines	15.3	4.9	2.2	3.4	<0.001
M01AE	Propionic acid derivatives	14.0	8.3	4.0	2.2	<0.001
a chemical subgroup level of the Anatomical Therapeutic Chemical classification
b β-Hydroxy β-methylglutaryl-CoA
c angiotensin-converting-enzyme inhibitors
p values were calculated with the Pearson’s chi-squared test

## Sheet: Table S2
Table S2. Prevalence (%) of the 20 most frequently prescribed courses of treatment (ATC level 4) in patients with polypharmacy in 2005 according to age group
ATC level 4 a		15-44 years old	45-64 years old	65-79 years old	≥80 years old	p
		(n = 1,426)	(n = 14,549)	(n = 33,706)	(n = 16,524)
A02BC	Proton pump inhibitors	41.6	42.8	44.0	46.5	<0.001
C10AA	HMG CoA b reductase inhibitors	24.8	50.2	45.7	27.3	<0.001
B01AC	Platelet aggregation inhibitors excl. heparin	18.3	37.6	40.6	44.5	<0.001
N05BA	Benzodiazepine derivatives	41.7	32.3	28.3	28.2	<0.001
C09AA	ACE inhibitors c, plain	14.7	27.1	25.8	25.4	<0.001
C08CA	Dihydropyridine derivatives	11.8	17.4	19.8	19.8	<0.001
C03CA	Sulfonamides, plain	9.4	12.7	16.9	27.9	<0.001
N06AB	Selective serotonin reuptake inhibitors	25.3	17.9	13.2	14.4	<0.001
C09CA	Angiotensin II receptor blockers, plain	8.6	14.2	15.0	12.8	<0.001
C01DA	Organic nitrates	2.7	9.2	13.7	18.8	<0.001
N02BE	Anilides	7.2	8.4	12.8	18.6	<0.001
C07AB	Beta blocking agents, selective	12.8	18.3	13.3	7.2	<0.001
A10BA	Biguanides	7.0	17.1	12.4	5.7	<0.001
A10BB	Sulfonylureas	2.5	10.4	11.8	9.6	<0.001
N05CD	Benzodiazepine derivatives	13.6	8.0	8.1	11.1	<0.001
M05BA	Bisphosphonates	3.2	7.4	9.8	7.0	<0.001
A12AX	Calcium, comb. with Vit. D and/or other drugs	5.4	7.2	8.4	7.2	<0.001
B01AA	Vitamin K antagonists	2.0	5.6	8.5	8.4	<0.001
C03BA	Sulfonamides, plain	3.0	6.8	7.6	6.6	<0.001
R03BB	Anticholinergics	1.7	4.6	7.1	8.1	<0.001
Other pharmacological groups, highly prevalent in some age groups
N05AH	Diazepines, oxazepines, thiazepines and oxepines	9.1	1.9	0.8	0.7	<0.001
M01AE	Propionic acid derivatives	5.8	5.1	3.6	2.8	<0.001
a chemical subgroup level of the Anatomical Therapeutic Chemical classification
b β-Hydroxy β-methylglutaryl-CoA
c angiotensin-converting-enzyme inhibitors
p values were calculated with the Pearson’s chi-squared test
